# Supplementary material for: Many rice genes are differentially spliced between roots and shoots but cytokinin has minimal effect on splicing
Source: Plant Direct. 2019 May 17;3(5):e00136. doi: 10.1002/pld3.136 (PMC6589529; doi:10.1002/pld3.136)
Supplement: Supplementary file 2 [file PLD3-3-e00136-s002.xlsx]

## Sheet: Roots vs Shoots splicing
splicing event id	gene	splicing event	short form	long form	strand	length	coding	profile	MR	MS	diff	MR.rpkm	MS.rpkm	RI event	fdr	description
Chr1:25700121-25700396 1 DS/ES	LOC_Os01g45274	DS/ES	LOC_Os01g45274.1	LOC_Os01g45274.2	1	275	1	1	96.818	24.2832	72.5348	171.338	1376.14	NA	0.00825793	carbonic anhydrase, chloroplast precursor, putative, expressed
Chr1:29488101-29488160 -1 RI	LOC_Os01g51290	RI	LOC_Os01g51290.1	LOC_Os01g51290.2	-1	59	1	1	88.3864	95.1001	-6.71371	49.5842	49.9206	equiv.	0.00958225	protein kinase family protein, putative, expressed
Chr12:11363509-11363776 -1 DS/ES	LOC_Os12g19549	DS/ES	LOC_Os12g19549.2	LOC_Os12g19549.1	-1	267	1	1	100	52.7045	47.2955	4.27817	4.70641	NA	0.00958225	telomerase reverse transcriptase, putative, expressed
Chr5:4888017-4888135 -1 AS/ES	LOC_Os05g08854	AS/ES	LOC_Os05g08854.2	LOC_Os05g08854.1	-1	118	1	1	84.9016	100	-15.0984	2.23554	1.21743	NA	0.00958225	expressed protein
Chr1:9637175-9637180 -1 AS	LOC_Os01g16870	AS	LOC_Os01g16870.2	LOC_Os01g16870.1	-1	5	0	NA	100	99.4723	0.527741	34.1584	69.0584	NA	0.00976346	argonaute, putative, expressed
Chr12:4212667-4212754 1 RI	LOC_Os12g08260	RI	LOC_Os12g08260.1	LOC_Os12g08260.5	1	87	1	1	55.7147	2.87497	52.8397	8.02778	30.272	RS	0.00976346	dehydrogenase E1 component domain containing protein, expressed
Chr4:33254065-33254150 1 RI	LOC_Os04g55850	RI	LOC_Os04g55850.1	LOC_Os04g55850.3	1	85	1	1	0.42124	0	0.42124	140.031	21.1317	RR	0.00976346	nuclease PA3, putative, expressed
Chr1:5478664-5478670 1 DS	LOC_Os01g10400	DS	LOC_Os01g10400.2	LOC_Os01g10400.1	1	6	1	1	100	99.5877	0.412251	72.0583	5287.01	NA	0.0140274	expressed protein
Chr3:5985096-5985108 -1 AS	LOC_Os03g11550	AS	LOC_Os03g11550.2	LOC_Os03g11550.1	-1	12	1	1	96.4219	100	-3.57807	29.0825	9.35061	NA	0.0167785	protein of unknown function DUF1675 domain containing protein, expressed
Chr3:2654271-2654367 -1 RI	LOC_Os03g05390	RI	LOC_Os03g05390.12	LOC_Os03g05390.3	-1	96	1	1	85.9801	96.3385	-10.3584	218.629	174.101	SR	0.0169662	Citrate transporter protein, putative, expressed
Chr8:5373656-5374551 -1 RI	LOC_Os08g09250	RI	LOC_Os08g09250.2	LOC_Os08g09250.3	-1	895	1	1	0.837244	3.6795	-2.84226	131.277	158.173	equiv.	0.0169662	glyoxalase family protein, putative, expressed
Chr11:24231197-24231407 1 DS/ES	LOC_Os11g40610	DS/ES	LOC_Os11g40610.2	LOC_Os11g40610.1	1	210	0	NA	100	23.9326	76.0674	10.1526	20.3869	NA	0.0177596	EARLY flowering protein, putative, expressed
Chr1:19685602-19685988 1 AS	LOC_Os01g35580	AS	LOC_Os01g35580.7	LOC_Os01g35580.8	1	386	0	NA	44.0064	66.3425	-22.3361	55.6542	34.907	NA	0.0202779	expressed protein
Chr1:24827848-24827947 -1 RI	LOC_Os01g43390	RI	LOC_Os01g43390.1	LOC_Os01g43390.2	-1	99	1	1	30.6268	0.546448	30.0803	13.5227	38.6435	RS	0.0202779	uroporphyrinogen decarboxylase, putative, expressed
Chr12:637565-637650 1 RI	LOC_Os12g02100	RI	LOC_Os12g02100.2	LOC_Os12g02100.1	1	85	1	1	91.369	100	-8.63104	4.97952	2.98846	SR	0.0202779	expressed protein
Chr2:2667297-2667369 1 AS/ES	LOC_Os02g05510	AS/ES	LOC_Os02g05510.3	LOC_Os02g05510.1	1	72	1	1	92.9274	96.664	-3.73662	23.2529	25.9486	NA	0.0202779	GATA transcription factor 25, putative, expressed
Chr3:2654271-2654445 -1 RI	LOC_Os03g05390	RI	LOC_Os03g05390.8	LOC_Os03g05390.4	-1	174	1	1	92.3756	97.4985	-5.12297	218.629	174.101	SR	0.0202779	Citrate transporter protein, putative, expressed
Chr4:23104091-23104519 1 RI	LOC_Os04g38870	RI	LOC_Os04g38870.1	LOC_Os04g38870.5	1	428	0	NA	80.0484	94.5599	-14.5115	308.19	103.02	SR	0.0202779	14-3-3 protein, putative, expressed
Chr5:29489602-29489763 -1 DS/ES	LOC_Os05g51420	DS/ES	LOC_Os05g51420.5	LOC_Os05g51420.3	-1	161	0	NA	76.0542	40.866	35.1882	85.4067	95.2232	NA	0.0202779	hypersensitive-induced response protein, putative, expressed
Chr5:29489602-29490761 -1 DS	LOC_Os05g51420	DS	LOC_Os05g51420.5	LOC_Os05g51420.6	-1	1159	0	NA	76.0542	40.866	35.1882	85.4067	95.2232	NA	0.0202779	hypersensitive-induced response protein, putative, expressed
Chr5:29489602-29491899 -1 DS	LOC_Os05g51420	DS	LOC_Os05g51420.7	LOC_Os05g51420.6	-1	2297	0	NA	86.4194	49.9283	36.4911	85.4067	95.2232	NA	0.0202779	hypersensitive-induced response protein, putative, expressed
Chr3:5088363-5088985 -1 RI	LOC_Os03g10080	RI	LOC_Os03g10080.4	LOC_Os03g10080.5	-1	622	0	NA	99.0196	28.911	70.1086	25.4342	10.2051	RR	0.0250182	expressed protein
Chr1:10627094-10627220 1 RI	LOC_Os01g18800	RI	LOC_Os01g18800.4	LOC_Os01g18800.3	1	126	1	1	14.7131	11.6669	3.0462	23.4122	162.848	RS	0.0441369	CAMK_KIN1/SNF1/Nim1_like.9 - CAMK includes calcium/calmodulin depedent protein kinases, expressed
Chr1:8329914-8329952 1 DS	LOC_Os01g14860	DS	LOC_Os01g14860.4	LOC_Os01g14860.2	1	38	1	1	0.455037	6.40227	-5.94723	73.6686	84.0367	NA	0.0441369	CGMC_GSK.1 - CGMC includes CDA, MAPK, GSK3, and CLKC kinases, expressed
Chr2:35093672-35094096 -1 RI	LOC_Os02g57290	RI	LOC_Os02g57290.1	LOC_Os02g57290.4	-1	424	0	NA	60.8204	94.7496	-33.9291	3.75545	7.22742	SS	0.0441369	cytochrome P450, putative, expressed
Chr2:82440-82508 -1 RI	LOC_Os02g01150	RI	LOC_Os02g01150.3	LOC_Os02g01150.4	-1	68	0	NA	0	2.64554	-2.64554	4.50319	144.762	SS	0.0441369	erythronate-4-phosphate dehydrogenase domain containing protein, expressed
Chr3:2654271-2654404 -1 RI	LOC_Os03g05390	RI	LOC_Os03g05390.10	LOC_Os03g05390.3	-1	133	1	1	86.736	95.6459	-8.90995	218.629	174.101	SR	0.0441369	Citrate transporter protein, putative, expressed
Chr3:30003631-30005092 1 DS/ES	LOC_Os03g52239	DS/ES	LOC_Os03g52239.3	LOC_Os03g52239.1	1	1461	1	1	100	97.9681	2.03189	7.70905	52.4619	NA	0.0441369	homeobox domain containing protein, expressed
Chr9:16836503-16836690 1 RI	LOC_Os09g27660	RI	LOC_Os09g27660.5	LOC_Os09g27660.8	1	187	0	NA	85.07	72.3232	12.7467	4.49347	9.35302	RS	0.0441369	OsFBO21 - F-box and other domain containing protein, expressed
Chr9:5838174-5838609 -1 RI	LOC_Os09g10710	RI	LOC_Os09g10710.2	LOC_Os09g10710.3	-1	435	1	1	64.1312	45.8348	18.2965	27.3065	25.6746	equiv.	0.0441369	R-interacting factor 1, putative, expressed
Chr1:35682659-35683067 1 DS	LOC_Os01g61670	DS	LOC_Os01g61670.1	LOC_Os01g61670.2	1	408	1	1	78.0043	31.0422	46.962	59.0053	37.7989	NA	0.0455048	ureidoglycolate hydrolase, putative, expressed
Chr2:35093295-35093427 1 RI	LOC_Os02g57280	RI	LOC_Os02g57280.6	LOC_Os02g57280.7	1	132	0	NA	19.7305	6.92268	12.8078	0	0	ND	0.0512882	CBS domain containing membrane protein, putative, expressed
Chr2:35093295-35093385 1 RI	LOC_Os02g57280	RI	LOC_Os02g57280.4	LOC_Os02g57280.8	1	90	1	1	100	99.5518	0.44824	0	0	ND	0.0552009	CBS domain containing membrane protein, putative, expressed
Chr2:35093385-35093427 1 AS	LOC_Os02g57280	AS	LOC_Os02g57280.1	LOC_Os02g57280.4	1	42	1	1	0	0.0251628	-0.0251628	0	0	NA	0.0552009	CBS domain containing membrane protein, putative, expressed
Chr3:2654271-2654419 -1 RI	LOC_Os03g05390	RI	LOC_Os03g05390.7	LOC_Os03g05390.6	-1	148	1	1	85.5911	93.7825	-8.19139	218.629	174.101	SR	0.0552009	Citrate transporter protein, putative, expressed
Chr3:8795286-8795375 1 RI	LOC_Os03g15930	RI	LOC_Os03g15930.2	LOC_Os03g15930.1	1	89	0	NA	100	97.247	2.75301	8.3803	28.4274	RS	0.0552009	OTU-like cysteine protease family protein, putative, expressed
Chr5:27544440-27544973 1 DS	LOC_Os05g48040	DS	LOC_Os05g48040.1	LOC_Os05g48040.2	1	533	1	1	88.099	100	-11.901	7.04515	6.72369	NA	0.0552009	MATE efflux family protein, putative, expressed
Chr5:3308357-3308792 -1 RI	LOC_Os05g06450	RI	LOC_Os05g06450.1	LOC_Os05g06450.2	-1	435	0	NA	38.8268	24.0985	14.7283	26.7481	26.6727	equiv.	0.0552009	tubulin/FtsZ domain containing protein, putative, expressed
Chr1:29434917-29435013 1 RI	LOC_Os01g51200	RI	LOC_Os01g51200.1	LOC_Os01g51200.2	1	96	1	1	0.902584	0	0.902584	81.0536	75.9963	equiv.	0.0555241	CK1_CaseinKinase_1.3 - CK1 includes the casein kinase 1 kinases, expressed
Chr2:2875534-2875679 1 RI	LOC_Os02g05830	RI	LOC_Os02g05830.1	LOC_Os02g05830.2	1	145	1	1	88.2206	10.1444	78.0761	4.79073	12.2948	RS	0.0582678	ribulose bisphosphate carboxylase small chain, chloroplast precursor, putative, expressed
Chr2:35092955-35093063 1 RI	LOC_Os02g57280	RI	LOC_Os02g57280.4	LOC_Os02g57280.8	1	108	1	1	17.6625	3.3482	14.3143	0	0	ND	0.0619905	CBS domain containing membrane protein, putative, expressed
Chr1:14452426-14452519 1 RI	LOC_Os01g25484	RI	LOC_Os01g25484.2	LOC_Os01g25484.1	1	93	1	0	74.1948	31.6713	42.5236	299.994	131.033	RR	0.0628504	ferredoxin--nitrite reductase, putative, expressed
Chr10:17916808-17916903 1 RI	LOC_Os10g33800	RI	LOC_Os10g33800.2	LOC_Os10g33800.3	1	95	1	1	0.129854	0.492862	-0.363008	485.067	351.888	SR	0.0628504	lactate/malate dehydrogenase, putative, expressed
Chr3:35135155-35135311 -1 RI	LOC_Os03g61990	RI	LOC_Os03g61990.1	LOC_Os03g61990.4	-1	156	0	NA	94.4397	88.1703	6.26935	106.974	85.0543	RR	0.0628504	glycine-rich RNA-binding protein 7, putative, expressed
Chr8:28180767-28180812 -1 AS/ES	LOC_Os08g44860	AS/ES	LOC_Os08g44860.7	LOC_Os08g44860.4	-1	45	0	NA	31.3593	53.4476	-22.0883	78.9444	138.001	NA	0.0628504	aminopeptidase, putative, expressed
Chr1:37774093-37775902 1 DS	LOC_Os01g65080	DS	LOC_Os01g65080.1	LOC_Os01g65080.2	1	1809	0	NA	33.8399	10.4466	23.3934	59.0976	152.138	NA	0.0641811	ZOS1-18 - C2H2 zinc finger protein, expressed
Chr1:37775625-37775902 1 DS/ES	LOC_Os01g65080	DS/ES	LOC_Os01g65080.1	LOC_Os01g65080.3	1	277	0	NA	33.8399	10.4466	23.3934	59.0976	152.138	NA	0.0641811	ZOS1-18 - C2H2 zinc finger protein, expressed
Chr1:37775661-37775902 1 DS/ES	LOC_Os01g65080	DS/ES	LOC_Os01g65080.1	LOC_Os01g65080.4	1	241	0	NA	33.8399	10.4466	23.3934	59.0976	152.138	NA	0.0641811	ZOS1-18 - C2H2 zinc finger protein, expressed
Chr6:13000708-13000836 -1 RI	LOC_Os06g22380	RI	LOC_Os06g22380.2	LOC_Os06g22380.3	-1	128	0	NA	3.25778	46.2712	-43.0135	13.4422	7.9366	SR	0.0641811	expressed protein
Chr1:36670726-36671093 -1 RI	LOC_Os01g63270	RI	LOC_Os01g63270.1	LOC_Os01g63270.2	-1	367	1	1	1.81696	7.9377	-6.12074	10.1743	123.912	SS	0.0644438	alpha-glucan phosphorylast isozyme, putative, expressed
Chr2:24046574-24046665 1 RI	LOC_Os02g39790	RI	LOC_Os02g39790.1	LOC_Os02g39790.2	1	91	0	NA	1.82543	0.45496	1.37047	10.4515	20.8157	RS	0.0644438	CPuORF9 - conserved peptide uORF-containing transcript, expressed
Chr4:34084720-34084887 1 RI	LOC_Os04g57210	RI	LOC_Os04g57210.1	LOC_Os04g57210.3	1	167	1	1	39.7696	60.6434	-20.8738	15.7816	14.3041	equiv.	0.0644438	actin-6, putative, expressed
Chr5:15043582-15043672 1 RI	LOC_Os05g25840	RI	LOC_Os05g25840.3	LOC_Os05g25840.1	1	90	1	1	13.0486	4.84642	8.2022	15.784	57.2215	RS	0.069097	ELMO/CED-12 family protein, putative, expressed
Chr4:26566611-26567029 1 RI	LOC_Os04g44890	RI	LOC_Os04g44890.2	LOC_Os04g44890.3	1	418	1	1	14.338	27.1401	-12.8021	9.18331	6.71087	equiv.	0.0706298	tRNA-dihydrouridine synthase, putative, expressed
Chr3:1004939-1005041 1 RI	LOC_Os03g02690	RI	LOC_Os03g02690.2	LOC_Os03g02690.1	1	102	1	1	90.7937	32.4449	58.3488	2.25033	27.9515	RS	0.0713762	dihydrodipicolinate reductase, putative, expressed
Chr1:41471765-41471840 1 AS/ES	LOC_Os01g71590	AS/ES	LOC_Os01g71590.2	LOC_Os01g71590.3	1	75	1	1	84.3377	92.1384	-7.80065	6.11137	7.64243	NA	0.0716214	expressed protein
Chr4:23104519-23104606 1 DS/ES	LOC_Os04g38870	DS/ES	LOC_Os04g38870.4	LOC_Os04g38870.1	1	87	0	NA	29.155	21.5947	7.56034	308.19	103.02	NA	0.0716214	14-3-3 protein, putative, expressed
Chr5:27969135-27969213 -1 AS/ES	LOC_Os05g48800	AS/ES	LOC_Os05g48800.3	LOC_Os05g48800.2	-1	78	1	1	96.1459	97.7981	-1.65214	71.6741	73.7565	NA	0.0716214	drought induced 19 protein, putative, expressed
Chr6:14529753-14531062 1 RI	LOC_Os06g24730	RI	LOC_Os06g24730.1	LOC_Os06g24730.2	1	1309	1	1	74.3513	53.5423	20.8091	7.53836	35.0134	RS	0.0735195	hydrolase, alpha/beta fold family domain containing protein, expressed
Chr1:169656-169750 -1 RI	LOC_Os01g01340	RI	LOC_Os01g01340.1	LOC_Os01g01340.2	-1	94	1	1	6.45302	2.76004	3.69298	81.1298	1403.13	RS	0.0743023	light-induced protein 1-like, putative, expressed
Chr1:3743234-3744056 -1 RI	LOC_Os01g07810	RI	LOC_Os01g07810.2	LOC_Os01g07810.3	-1	822	1	1	63.9266	76.7682	-12.8416	37.5379	24.7228	SR	0.0743023	protein of unknown function domain containing protein, expressed
Chr10:21654265-21654361 1 AS/ES	LOC_Os10g40410	AS/ES	LOC_Os10g40410.2	LOC_Os10g40410.1	1	96	1	1	0.633818	0	0.633818	85.7781	46.09	NA	0.0743023	expressed protein
Chr11:20184277-20184328 -1 AS	LOC_Os11g34460	AS	LOC_Os11g34460.1	LOC_Os11g34460.3	-1	51	1	1	13.2207	4.54297	8.67776	20.1026	34.1156	NA	0.0743023	OsFBO10 - F-box and other domain containing protein, expressed
Chr12:24246966-24247023 1 DS/ES	LOC_Os12g39420	DS/ES	LOC_Os12g39420.5	LOC_Os12g39420.1	1	57	0	NA	40.4119	18.1491	22.2628	27.2411	39.8009	NA	0.0743023	nucleobase-ascorbate transporter, putative, expressed
Chr2:24575088-24575203 -1 RI	LOC_Os02g40514	RI	LOC_Os02g40514.1	LOC_Os02g40514.2	-1	115	0	NA	9.33542	3.22857	6.10685	70.0086	45.6089	RR	0.0743023	h/ACA ribonucleoprotein complex subunit 3, putative, expressed
Chr2:28938369-28938497 1 RI	LOC_Os02g47400	RI	LOC_Os02g47400.1	LOC_Os02g47400.2	1	128	1	1	2.15054	44.7805	-42.63	6.83295	4.16756	SR	0.0743023	pectinacetylesterase domain containing protein, expressed
Chr5:24281040-24281050 -1 AS	LOC_Os05g41460	AS	LOC_Os05g41460.1	LOC_Os05g41460.2	-1	10	1	1	0.568591	0	0.568591	47.7692	11.4474	NA	0.0743023	cysteine proteinase inhibitor precursor protein, putative, expressed
Chr5:28243944-28243951 -1 AS	LOC_Os05g49220	AS	LOC_Os05g49220.1	LOC_Os05g49220.2	-1	7	1	1	28.3333	11.9122	16.4211	3.66216	23.6958	NA	0.0743023	GTP-binding protein, putative, expressed
Chr5:28329810-28330276 1 RI	LOC_Os05g49410	RI	LOC_Os05g49410.1	LOC_Os05g49410.2	1	466	1	1	16.1932	6.91567	9.27757	5.19214	13.7309	RS	0.0743023	expressed protein
Chr7:19935796-19935881 1 RI	LOC_Os07g33350	RI	LOC_Os07g33350.2	LOC_Os07g33350.1	1	85	1	1	28.0122	21.8373	6.17494	10.726	32.7469	RS	0.0743023	hsp20/alpha crystallin family protein, putative, expressed
Chr8:2174108-2175686 -1 RI	LOC_Os08g04440	RI	LOC_Os08g04440.1	LOC_Os08g04440.2	-1	1578	1	1	5.02338	14.5321	-9.50869	35.549	20.3788	SR	0.0743023	RNA recognition motif containing protein, putative, expressed
Chr1:32014677-32014806 1 RI	LOC_Os01g55570	RI	LOC_Os01g55570.1	LOC_Os01g55570.4	1	129	1	1	30.3525	10.9997	19.3528	9.07765	147.705	RS	0.0760766	expressed protein
Chr8:20820230-20820328 -1 RI	LOC_Os08g33380	RI	LOC_Os08g33380.1	LOC_Os08g33380.2	-1	98	0	NA	65.8676	33.3109	32.5567	20.8286	27.0011	RS	0.0760766	expressed protein
Chr10:19245641-19245864 -1 RI	LOC_Os10g36000	RI	LOC_Os10g36000.1	LOC_Os10g36000.3	-1	223	1	1	3.72257	7.22508	-3.50251	12.6625	87.958	SS	0.0765571	remorin C-terminal domain containing protein, putative, expressed
Chr3:16302228-16302326 -1 RI	LOC_Os03g28330	RI	LOC_Os03g28330.3	LOC_Os03g28330.5	-1	98	1	1	1.01467	0.363934	0.650735	612.829	1030.15	RS	0.0765571	sucrose synthase, putative, expressed
Chr6:4216449-4216548 -1 RI	LOC_Os06g08530	RI	LOC_Os06g08530.2	LOC_Os06g08530.4	-1	99	1	1	5.11983	1.40415	3.71568	96.3804	146.925	RS	0.0767588	ubiquitin carboxyl-terminal hydrolase domain containing protein, expressed
Chr4:24587438-24587519 1 RI	LOC_Os04g41470	RI	LOC_Os04g41470.1	LOC_Os04g41470.2	1	81	1	1	0.73247	0	0.73247	39.9512	28.0237	RR	0.0777269	expressed protein
Chr9:20902355-20902449 1 RI	LOC_Os09g36240	RI	LOC_Os09g36240.1	LOC_Os09g36240.4	1	94	1	1	0	5.4832	-5.4832	3.73522	45.7616	SS	0.0783849	deoxyribodipyrimidine photolyase family protein, expressed
Chr1:14315872-14316000 1 AS/ES	LOC_Os01g25330	AS/ES	LOC_Os01g25330.1	LOC_Os01g25330.3	1	128	0	NA	1.81582	0	1.81582	20.687	16.3349	NA	0.078833	SAC9, putative, expressed
Chr5:27969135-27969213 -1 DS/ES	LOC_Os05g48800	DS/ES	LOC_Os05g48800.3	LOC_Os05g48800.1	-1	78	1	1	97.6259	98.6429	-1.01699	71.6741	73.7565	NA	0.078833	drought induced 19 protein, putative, expressed
Chr4:21516954-21517648 1 RI	LOC_Os04g35380	RI	LOC_Os04g35380.1	LOC_Os04g35380.2	1	694	1	1	63.7227	77.9065	-14.1838	9.76121	8.02355	equiv.	0.0825484	expressed protein
Chr1:42826521-42826628 -1 RI	LOC_Os01g73910	RI	LOC_Os01g73910.6	LOC_Os01g73910.5	-1	107	0	NA	9.74127	3.57337	6.1679	26.7303	88.4941	RS	0.0859124	peptidase, putative, expressed
Chr2:1214294-1214736 1 RI	LOC_Os02g03070	RI	LOC_Os02g03070.1	LOC_Os02g03070.2	1	442	1	1	1.25527	8.45464	-7.19937	20.0791	17.6307	equiv.	0.0859124	SSE1, putative, expressed
Chr3:32866061-32866260 1 RI	LOC_Os03g57660	RI	LOC_Os03g57660.1	LOC_Os03g57660.2	1	199	1	1	9.60593	0	9.60593	11.4041	3.83152	RR	0.0859124	peptidase, putative, expressed
Chr6:1559186-1559298 1 RI	LOC_Os06g03860	RI	LOC_Os06g03860.3	LOC_Os06g03860.4	1	112	1	1	0.917635	0	0.917635	18.9903	10.486	RR	0.0859124	uncharacterized membrane protein, putative, expressed
Chr6:21343824-21344046 -1 RI	LOC_Os06g36360	RI	LOC_Os06g36360.2	LOC_Os06g36360.3	-1	222	0	NA	96.0032	91.7297	4.27355	73.5616	77.2721	equiv.	0.0859124	expressed protein
Chr6:30993417-30993506 1 RI	LOC_Os06g51220	RI	LOC_Os06g51220.3	LOC_Os06g51220.4	1	89	0	NA	12.1424	9.44147	2.70094	1341.01	2242.57	RS	0.0859124	HMG1/2, putative, expressed
Chr7:21623640-21623893 1 RI	LOC_Os07g36180	RI	LOC_Os07g36180.2	LOC_Os07g36180.1	1	253	1	1	26.2312	11.926	14.3052	3.53449	19.6266	RS	0.0859124	pentatricopeptide, putative, expressed
Chr1:42826762-42826764 -1 AS	LOC_Os01g73910	AS	LOC_Os01g73910.2	LOC_Os01g73910.6	-1	2	1	1	32.0675	12.3208	19.7466	26.7303	88.4941	NA	0.0876707	peptidase, putative, expressed
Chr3:20868788-20869451 -1 RI	LOC_Os03g37640	RI	LOC_Os03g37640.1	LOC_Os03g37640.2	-1	663	1	1	23.7012	47.5396	-23.8384	15.0409	24.3878	SS	0.0876707	MATE efflux family protein, putative, expressed
Chr9:13994901-13995353 1 RI	LOC_Os09g23550	RI	LOC_Os09g23550.1	LOC_Os09g23550.2	1	452	1	1	57.4569	12.5103	44.9466	5.2903	80.0297	RS	0.0876707	dehydrogenase, putative, expressed
Chr3:5778588-5778760 1 RI	LOC_Os03g11230	RI	LOC_Os03g11230.1	LOC_Os03g11230.2	1	172	1	1	24.2385	13.7216	10.5169	12.4512	106.628	RS	0.0890913	expressed protein
Chr4:19888110-19888190 1 AS	LOC_Os04g32920	AS	LOC_Os04g32920.3	LOC_Os04g32920.2	1	80	0	NA	5.19481	0	5.19481	106.523	11.9787	NA	0.0890913	potassium transporter, putative, expressed
Chr5:1001999-1002677 -1 RI	LOC_Os05g02780	RI	LOC_Os05g02780.2	LOC_Os05g02780.3	-1	678	0	NA	100	97.4774	2.5226	166.492	169.889	equiv.	0.0890913	glycine-rich protein A3, putative, expressed
Chr5:17211580-17211831 1 RI	LOC_Os05g29760	RI	LOC_Os05g29760.3	LOC_Os05g29760.4	1	251	1	1	100	88.449	11.551	18.0665	96.1282	RS	0.0890913	ferrochelatase-2, chloroplast precursor, putative, expressed
Chr3:7977986-7979146 -1 RI	LOC_Os03g14669	RI	LOC_Os03g14669.1	LOC_Os03g14669.2	-1	1160	0	NA	86.7456	71.2153	15.5303	2.19377	68.52	RS	0.0896584	core histone H2A/H2B/H3/H4, putative, expressed
Chr6:8014141-8014277 -1 RI	LOC_Os06g14370	RI	LOC_Os06g14370.2	LOC_Os06g14370.3	-1	136	1	1	6.41707	2.53696	3.88011	54.8656	51.7206	equiv.	0.0919472	caleosin related protein, putative, expressed
Chr8:22777621-22780191 -1 RI	LOC_Os08g36150	RI	LOC_Os08g36150.1	LOC_Os08g36150.2	-1	2570	1	1	37.6187	48.3418	-10.7231	17.6685	10.4816	SR	0.0922711	activator of 90 kDa heat shock protein ATPase homolog, putative, expressed
Chr6:2258569-2258718 1 RI	LOC_Os06g05110	RI	LOC_Os06g05110.1	LOC_Os06g05110.3	1	149	1	1	38.4699	13.5935	24.8764	12.5474	39.6901	RS	0.0935456	superoxide dismutase, chloroplast, putative, expressed
Chr2:7273530-7273727 1 DS/ES	LOC_Os02g13560	DS/ES	LOC_Os02g13560.1	LOC_Os02g13560.2	1	197	0	NA	80.1021	43.9458	36.1563	34.8182	128.831	NA	0.0943704	transporter family protein, putative, expressed
Chr3:12767153-12768361 -1 RI	LOC_Os03g22270	RI	LOC_Os03g22270.1	LOC_Os03g22270.3	-1	1208	1	1	43.0022	54.8919	-11.8897	49.0682	70.1636	SS	0.0943704	auxin-repressed protein, putative, expressed
Chr5:22303805-22304903 -1 RI	LOC_Os05g38040	RI	LOC_Os05g38040.2	LOC_Os05g38040.4	-1	1098	0	NA	36.3184	62.5937	-26.2752	25.6201	16.4305	SR	0.0943704	expressed protein
Chr5:29488586-29489602 -1 RI	LOC_Os05g51420	RI	LOC_Os05g51420.4	LOC_Os05g51420.1	-1	1016	1	1	37.4668	86.0745	-48.6076	85.4067	95.2232	SS	0.0944722	hypersensitive-induced response protein, putative, expressed
Chr1:42826762-42826861 -1 RI	LOC_Os01g73910	RI	LOC_Os01g73910.3	LOC_Os01g73910.4	-1	99	1	1	13.2668	4.42708	8.83971	26.7303	88.4941	RS	0.0967297	peptidase, putative, expressed
Chr4:33419620-33419717 1 RI	LOC_Os04g56110	RI	LOC_Os04g56110.1	LOC_Os04g56110.2	1	97	1	1	21.9828	4.05039	17.9324	15.6131	8.21042	RR	0.0967297	protein kinase, putative, expressed

## Sheet: Roots - BA versus mock-treated
splicing event id	gene	splicing event	short form	long form	strand	length	coding	MR	TR	diff	MR.rpkm	TR.rpkm	fdr	description
Chr2:31759853-31760012 -1 DS	LOC_Os02g51850	DS	LOC_Os02g51850.1	LOC_Os02g51850.2	-1	159	1	12.1943	6.57778	-5.61654	32.6841	37.273	0.0101616	OsAPRL3 adenosine 5'-phosphosulfate reductase-like OsAPRL3, expressed
Chr9:9448086-9448288 -1 AS	LOC_Os09g15430	AS	LOC_Os09g15430.4	LOC_Os09g15430.1	-1	202	0	100	95.3689	-4.63109	27.9616	25.2747	0.0579304	zinc finger family protein, putative, expressed
Chr2:32559004-32560510 1 DS	LOC_Os02g53180	DS	LOC_Os02g53180.3	LOC_Os02g53180.2	1	1506	1	94.6205	99.3919	4.77143	7.02878	105.85	0.0946652	1-aminocyclopropane-1-carboxylate oxidase protein, putative, expressed
Chr5:29093969-29094051 -1 RI	LOC_Os05g50750	RI	LOC_Os05g50750.1	LOC_Os05g50750.2	-1	82	1	9.99917	8.02568	-1.97349	127.536	78.1332	0.0946652	AAA family ATPase, putative, expressed

## Sheet: Shoots - BA versus mock-treated
splicing event id	gene	splicing event	short form	long form	strand	length	coding	MS	TS	diff	MS.rpkm	TS.rpkm	fdr	description
Chr7:2503294-2503776 1 RI	LOC_Os07g05440	RI	LOC_Os07g05440.2	LOC_Os07g05440.1	1	482	0	99.055	100	0.945006	10.2075	8.66243	0.0308221	retrotransposon protein, putative, unclassified, expressed
Chr1:9637175-9637180 -1 AS	LOC_Os01g16870	AS	LOC_Os01g16870.2	LOC_Os01g16870.1	-1	5	0	99.4723	100	0.527741	69.0584	67.7122	0.0344882	argonaute, putative, expressed

## Sheet: Definitions
Descriptor	Definition
Splicing Event ID	identifies the differentially spliced region; links to Integrated Genome Browser
gene	locus code
AS	Acceptor Site
RI	Retained Intron
DS	Donor Site
ES	Exon Skipping
short form	isoform lacking the differentially spliced region
long form	isoform containing the differentially spliced region
strand	1 indicates positive (upper) strand; -1 indicates negative (opposite) strand
length	length of differentially spliced region
coding	alternatively spliced region overlaps coding region of gene (0 = false, 1 = true)
profile	alternative spliced region overlaps region detected by InterProScan (0 = false, 1 = true)
RS	%Long form higher in roots, expression higher in shoots ('higher' is assessed as greater than or equal to a 25% increase)
RR	%Long form higher in roots, expression higher in roots ('higher' is assessed as greater than or equal to a 25% increase)
SR	%Long form higher in shoots, expression higher in roots ('higher' is assessed as greater than or equal to a 25% increase)
SS	%Long form higher in shoots, expression higher in shoots ('higher' is assessed as greater than or equal to a 25% increase)
MR	average PSI in mock-treated (control) root
TR	average of PSI in BA-treated (treatment) root
MS	average PSI in mock-treated (control) shoot
TS	average of PSI in BA-treated (treatment) shoot
diff	MR-MS | TR-MR | TS-MS
rpkm	average expression (RPKM)
fdr	Q value from statistical testing
descr	description of the gene
ND	No Data
NA	Not Applicable

## Sheet: Description
Table S1. Excel spreadsheet file containing the rice mock root vs mock shoot, mock root vs treated root, and mock shoot vs treated shoot splicing data. It is available from the “Manuscript” folder in the project source code repository (https://bitbucket.org/lorainelab/ricealtsplice). The spreadsheet contains output of R script SplicingAnalysis.Rmd run with “coverage_threshold” parameter set to 10…
