# Supplementary material for: Many rice genes are differentially spliced between roots and shoots but cytokinin has minimal effect on splicing
Source: Plant Direct. 2019 May 17;3(5):e00136. doi: 10.1002/pld3.136 (PMC6589529; doi:10.1002/pld3.136)
Supplement: Supplementary file 3 [file PLD3-3-e00136-s003.xlsx]

## Sheet: Roots vs Shoots splicing
splicing event id	gene	splicing event	short form	long form	strand	length	coding	MR	TR	diff	MR.rpkm	MS.rpkm	fdr	description
Chr1:30217575-30217632 1 DS	AT1G80380	DS	AT1G80380.4	AT1G80380.3	1	57	1	69.8084	2.67475	67.1336	69.2851	151.758	0.0582891	P-loop containing nucleoside triphosphate hydrolases superfamily protein
Chr3:19819582-19819600 -1 AS	AT3G53460	AS	AT3G53460.3	AT3G53460.1	-1	18	0	100	99.7075	0.292464	63.2813	840.567	0.0582891	chloroplast RNA-binding protein 29
Chr3:404828-404977 1 RI	AT3G02180	RI	AT3G02180.3	AT3G02180.2	1	149	0	22.4491	6.81036	15.6388	61.8967	82.2583	0.0582891	SPIRAL1-like3

## Sheet: Definitions
Descriptor	Definition
Splicing Event ID	identifies the differentially spliced region; links to Integrated Genome Browser
Descriptor	Definition
AS	Acceptor Site
RI	Retained Intron
DS	Donor Site
ES	Exon Skipping
short form	isoform lacking the differentially spliced region
long form	isoform containing the differentially spliced region
strand	1 indicates positive (upper) strand; -1 indicates negative (opposite) strand
length	length of differentially spliced region
coding	alternatively spliced region overlaps coding region of gene (0 = false, 1 = true)
RS	%Long form higher in roots, expression higher in shoots ('higher' is assessed as greater than or equal to a 25% increase)
RR	%Long form higher in roots, expression higher in roots ('higher' is assessed as greater than or equal to a 25% increase)
SR	%Long form higher in shoots, expression higher in roots ('higher' is assessed as greater than or equal to a 25% increase)
SS	%Long form higher in shoots, expression higher in shoots ('higher' is assessed as greater than or equal to a 25% increase)
MR	average PSI in mock-treated (control) root
MS	average PSI in mock-treated (control) shoot
diff	MR-MS | TR-MR | TS-MS
rpkm	average expression (RPKM)
fdr	Q value from statistical testing
descr	description of the gene
ND	No Data
NA	Not Applicable

## Sheet: Description
Table S2. Excel spreadsheet containing the Arabidopsis mock root vs mock shoot splicing data. A key describing each column and its meaning is also included. The first column of each data worksheet contains hyperlinked alternatively spliced region identifiers. To use the hyperlinks, users should first download and launch Integrated Genome Browser from http://bioviz.org. Clicking the links sends a …
